# Supplementary material for: Impact of Nanoclays Addition on Chickpea (Cicer arietinum L.) Flour Film Properties
Source: Foods. 2023 Dec 25;13(1):75. doi: 10.3390/foods13010075 (PMC10778780; doi:10.3390/foods13010075)
Supplement: Supplementary file 1 [file foods-13-00075-s001.zip]

Archive with 1 entries (1 files):
- foods-2784625-supplementary.pdf
